# Supplementary material for: Metabolic and Regulatory Pathways Involved in the Anticancer Activity of Perillyl Alcohol: A Scoping Review of In Vitro Studies
Source: Cancers (Basel). 2024 Nov 29;16(23):4003. doi: 10.3390/cancers16234003 (PMC11640718; doi:10.3390/cancers16234003)
Supplement: Supplementary file 1 [file cancers-16-04003-s001.zip]

Archive with 1 entries (1 files):
- cancers-3294810-supplementary.pdf
